# Supplementary material for: Urban vectors of Chagas disease in the American continent: A systematic review of epidemiological surveys
Source: PLoS Negl Trop Dis. 2022 Dec 14;16(12):e0011003. doi: 10.1371/journal.pntd.0011003 (PMC9797073; doi:10.1371/journal.pntd.0011003)
Supplement: S1 Table — (XLSX) [file pntd.0011003.s001.xlsx]

## Sheet: Supporting Information
Geographic information						Vectorial information						Specie 1: Infection with Trypanosoma cruzi information			Reference
Country	State or Province	Locality/ Municipality	Latitude	Longitude	N inhabitants	Species 1	Triatomine classification (a)	Triatomine classification (b)	Infestation of Specie 1 (%)	Species 2	Species >3	Infected	Prevalence (%)	Metodology of detection
Brazil	Roraima	Boa Vista	2.82063	-60.6737	505665	Triatoma maculata	n/a	Native	n/a	n/a	n/a	n/a	n/a	n/a	[1]
Mexico	Yucatán	Mérida	20.9674	-89.5926	60000	Triatoma dimidiata	Nondomicilated	Native	38	n/a	n/a	yes	48	PCR	[2]
Argentina	San Juan	San Juan	-31.5351	-68.4532	800000	Triatoma infestans	Domestic	Native	n/a	n/a	n/a	no	3.5	OM	[3]
Peru	Arequipa	Arequipa	-16.409	-71.5375	1000000	Triatoma infestans	Domestic	Non-native	19	n/a	n/a	yes	n/a	OM	[4]
United States of America	Texas	Houston	29.7604	-95.3698	2310000	Triatoma sanguisuga	Essentially sylvatic	Native	n/a	n/a	n/a	yes	100	PCR	[5]
Peru	Arequipa	Arequipa	-16.409	-71.5375	1000000	Triatoma infestans	Domestic	Non-native	0.0 - 77.9	n/a	n/a	n/a	n/a	n/a	[6]
Argentina	San Juan	Rawson	-31.5351	-68.4532	800000	Triatoma infestans	Domestic	Native	2022-06-03	n/a	n/a	yes	7.6	OM	[7]
Argentina	Buenos Aires	Florencio Varela	-34.7966	-58.276	253554	Triatoma infestans	Domestic	Non-native	value not informed	n/a	n/a	no	0	OM	[8]
Brazil	Minas Gerais	Diamantina	-18.2442	-43.598	47803	Triatoma vitticeps	n/a	Native	n/a	Panstrongylus geniculatus	Panstrongylus megistus and Triatoma arthurneivai	yes	19.6	OM	[9]
Brazil	Sao Paulo	Sao Paulo	-23.5558	-46.6395	13000000	Panstrongylus megistus	n/a	Native	n/a	Triatoma infestans	Triatoma sordida	yes	n/a	OM	[10]
Peru	Arequipa	Arequipa	-16.409	-71.5375	1000000	Triatoma infestans	Domestic	Non-native	n/a	n/a	n/a	n/a	n/a	n/a	[11]
Brazil	Bahía	Salvador	-12.9777	-38.5016	2600000	Triatoma tibiamaculata	n/a	Native	33.3	Panstrongylus geniculatus	n/a	yes	54	n/a	[12]
Brazil	Ceará	Southeastern Ceará°	n/a	n/a	n/a	Triatoma pseudomaculata	n/a	Native	n/a	Triatoma brasiliensis	Panstrongylus megistus, Panstrongylus lutzi and Rhodnius nasutus	yes	1.4	OM	[13]
Peru	Arequipa	Arequipa	-16.409	-71.5375	1000000	Triatoma infestans	Domestic	Non-native	2022-07-28	n/a	n/a	yes	47.2	OM	[14]
Argentina	San Juan	San Juan	-31.5351	-68.4532	800000	Triatoma infestans	Domestic	Native	n/a	n/a	n/a	no	0	OM	[15]
Argentina	Corrientes	Corrientes	-27.4692	-58.8306	346334	Triatoma sordida	Sylvatic/ adaptation	Native	67.7	n/a	n/a	no	0	OM	[16]
Ecuador	Guayaquil	Santa Ana	-2.17958	-79.8812	2600000	Triatoma dimidiata	Nondomicilated	Non-native	n/a	n/a	n/a	n/a	n/a	n/a	[17]
Mexico	Morelos	Cuernavaca	18.9242	-99.2216	650000	Triatoma pallidipennis	n/a	Native	4.1 (range 3.0–6.8 per county)	n/a	n/a	yes	50	OM	[18]
Peru	Arequipa	Arequipa	-16.409	-71.5375	1000000	Triatoma infestans	Domestic	Non-native	35.2	n/a	n/a	yes	12.1	n/a	[19]
Mexico	Jalisco	Jalisco~	20.6595	-103.349	463039	Triatoma longipennis	Peridomestic intrusive	Native	18.7	Triatoma barberi	n/a	yes	15.4	OM	[20]
Brazil	Federal District	Brasília	-15.8267	-47.9218	2563963	Panstrongylus megistus	n/a	Native	16	Triatoma pseudomaculata	n/a	yes	1	OM	[21]
Mexico	Sonora	Guaymas	27.9179	-110.909	113082	Triatoma rubida	n/a	Native	63	Triatoma recurva	n/a	yes	90	n/a	[22]
Mexico	Morelos	Cuernavaca	18.9242	-99.2216	366321	Triatoma pallidipennis	n/a	Native	n/a	Triatoma barberi	n/a	yes	88	OM	[23]
Brazil	Acre	Rio Branco	-9.97402	-67.8098	401155	Rhodnius robustus	n/a	Native	n/a	Rhodnius montenegrensis	Panstrongylus geniculatus	yes	25	OM and PCR	[24]
Brazil	Sao Paulo	Monte Alto	-21.2619	-48.4985	46642	Rhodnius neglectus	n/a	Native	n/a	n/a	n/a	no	0	OM	[25]
Brazil	Amazonas	Manaos	-3.11902	-60.0217	83078	Rhodnius pictipes	n/a	Native	n/a	Rhodnius robustus	n/a	yes	41	OM	[26]
Brazil	Sao Paulo	Araçatuba	-21.2067	-50.4387	181579	Rhodnius neglectus	n/a	Native	n/a	n/a	n/a	no	0	OM	[27]
Brazil	Ceará	Sobral	-3.6844	-40.3562	193134	Triatoma pseudomaculata	n/a	Native	n/a	Rhodnius nasutus	Triatoma brasiliensis, Panstrongylus lutzi and Panstrongylus megistus	yes	17.8	OM	[28]
Brazil	Amazonas	Manaos	n/a	n/a	n/a	Rhodnius pictipes	n/a	Native	n/a	Rhodnius robustus	Panstrongylus geniculatus	yes	5.9	OM	[29]
Colombia	Cesar	Aguachica	8.30974	-73.6145	90039	Rhodnius pallescens	Sylvatic	Native	n/a	Panstrongylus geniculatus	Eratyrus cuspidatus	yes	54.2	n/a	[30]
Brazil	Amazonas	Manaus	-3.11902	-60.0217	1025979	Rhodnius prolixus*	Sylvatic/ domestic	Native	n/a	Rhodnius pictipes	Panstrongylus geniculatus	yes	71	n/a	[31]
Venezuela	Capital District	Caracas	10.4806	-66.9036	2904376	Panstrongylus geniculatus	Sylvatic/ intrusive	Native	n/a	Triatoma nigromaculata	Triatoma maculata and Rhodnius prolixus	yes	75.2	OM	[32]
Brazil	Goiás	Itumbiara	-18.4167	-49.2171	95265	Triatoma sordida	Sylvatic/ adaptation	Native	99.7	Rhodnius neglectus	Panstrongylus diasi	yes	5.5	n/a	[33]
Colombia	Santander	Bucaramanga	n/a	n/a	n/a	Panstrongylus geniculatus	Sylvatic/ intrusive	Native	n/a	Rhodnius pallescens	n/a	yes	56	OM and PCR	[34]
Argentina	San Juan	San Juan	-31.5351	-68.4532	800000	Triatoma infestans	Domestic	Native	n/a	n/a	n/a	yes	n/a	n/a	[35]
Brazil	Sao Paulo	Água Branca	n/a	n/a	n/a	Panstrongylus megistus	n/a	Native	n/a	n/a	n/a	no	0	OM	[36]
Geographic coordinates checked with Google Earth
Triatomine classification criteria of specie 1 following a: (a) Waleckx et al. [37] and (b) Abad-Franch [38];
n/a: not applicable, not available, not assessed or no answer
PCR: Polymerase Chain Reaction
OM: Optical Microscopy
°: Information about Southeastern Ceará corresponds to 11 municipalities
~: Information about Jalisco corresponds to Jalisco State
*: The occurrence of R. prolixus in houses from northern Brazil was challenged by Monteiro et al. [39] who stated that those records belong in fact to R. robustus.
References
1. Ricardo-Silva A, Monte Gonçalves TC, Luitgards-Moura JF, Macedo Lopes C, Pedrosa da Silva S, Queiroz Bastos A, et al. Triatoma maculata colonizes urban domicilies in Boa Vista, Roraima, Brazil. Mem. Inst. Oswaldo Cruz. 2016;111:703-706.
2. Guzman-Tapia Y, Ramírez-Sierra MJ, Dumonteil E. Urban infestation by Triatoma dimidiata in the city of Mérida, Yucatán, México. Vector Borne Zoonotic Dis. 2007;7:597-606.
3. Carrizo Páez R, Pickenhayn J, Carrizo Páez M. Chagas urbano en San Juan. Diagnóstico, revisión y propuesta para un sistema integrado de ataque. Rev. Argent. Cardiol. 2008;76:480-487.
4. Barbu CM, Buttenheim AM, Pumahuanca ML, Calderón JE, Salazar R, Carrión M, et al. Residual infestation and recolonization during urban Triatoma infestans bug control campaign, Peru. Emerg. Infect. Dis. 2014;20:2055-2063.
5. Dye-Braumuller KC, Gorchakov R, Gunter SM, Nielsen DH, Roachell WD, Wheless A, et al. Identification of Triatomines and their habitats in a highly developed urban environment. Vector Borne Zoonotic Dis. 2019;19:265-273.
6. Delgado S, Ernst KC, Hancco Pumahuanca ML, Yool SR, Comrie AC, Sterling CH. A country bug in the city: urban infestation by the Chagas disease vector Triatoma infestans in Arequipa, Peru. Int. J. Health. Geogr. 2013;30:12:48.
7. Provecho YM, Fernández MP, Salvá L, Meli S, Cano F, Sartor P, et al. Urban infestation by Triatoma infestans (Hemiptera: Reduviidae), an overlooked phenomena for Chagas disease in Argentina. Mem Inst Oswaldo Cruz. 2021;116:e210056.
8. Gajate P, Pietrokovsky S, Abramo Orrego L, Pérez O, Monte A, Belmonte J, et al. Triatoma infestans in Greater Buenos Aires, Argentina. Mem. Inst. Oswaldo Cruz. 2001;96:473-477.
9. Leite Dias JV, Mota Queiroz DR, Rodrigues Martins H, Gorla DE, Rocha Pires HH, Diotaiuti L. Spatial distribution of triatomines in domiciles of an urban area of the Brazilian Southeast Region. Mem. Inst. Oswaldo Cruz. 2016;111:43-50.
10. Ceretti-Junior W, Pagotto Vendrami D, de Matos-Junior MO, Rimoldi-Ribeiro A, Vono Alvarez J et al. Occurrences of triatomines (Hemiptera: Reduviidae) and first reports of Panstrongylus geniculatus in urban environments in the city of Sao Paulo, Brazil. Rev Inst Med Trop Sao Paulo. 2018;19;60:e33.
11. Barbu CM, Hong A, Manne JM, Small DS, Quintanilla Calderón JE, Sethuraman K, et al. The effects of city streets on an urban disease vector. PLoS Comput. Biol. 2013;9:e1002801.
12. Souza O Santana K, Bavia ME, Dias Lima A, Guimarães ICS, Silva Soares E, Nascimento Silva MM. Spatial distribution of triatomines (Reduviidae: Triatominae) in urban areas of the city of Salvador, Bahia, Brazil. Geospat. Health. 2011;5:199-203.
13. Fidalgo ASOBV, Costa ACD, Silva Filho JDD, Cândido DDS, Freitas EC, dos Santos Pereira L, et al. Insect vectors of Chagas disease (Trypanosoma cruzi) in Northeastern Brazil. Rev. Soc. Bras. Med. Trop. 2018;51:174-182.
14. Levy MZ, Barbu CM, Castillo-Neyra R, Quispe-Machaca VR, Ancca-Juarez J, Escalante-Mejia P, et al. Urbanization, land tenure security and vector-borne Chagas disease. Proc. Biol. Sci. 2014;281:20141003.
15. Vallvé SL, Rojo H, Wisnivesky-Colli C. Urban ecology of Triatoma infestans in Argentina. Association between Triatoma infestans and pigeon cotes. Rev. Saúde Publ. 1995;29:192-198.
16. Bar ME, Oscherov EB, Damborsky MP. Presencia de Triatoma sordida Stäl, 1859 en ecotopos urbanos de Ia ciudad de Corrientes, Argentina. Rev. Saúde Publ. 1993;27:117-122.
17. Aguilar VH, Abad Franch F, Racines J, Paucar A. Epidemiology of Chagas disease in Ecuador. A brief review. Mem. Inst. Oswaldo Cruz. 1999;94:387-393.
18. Ramsey JM, Alvear AL, Ordoñez R, Muñoz G, Garcia A, Lopez R, et al. Risk factors associated with house infestation by the Chagas disease vector Triatoma pallidipennis in Cuernavaca metropolitan area, Mexico. Med. Vet. Entomol. 2005;19:219-228.
19. Náquira C. Urbanización de la enfermedad de Chagas en el Perú: experiencias en su prevención y control. Rev. Peru Med. Exp. Salud Pública. 2014;31:343-347.
20. Gómez-Hernández C, Rezende-Oliveira K, Cortés Zárate A, Cortés Zárate E, Trujillo-Contreras F, Ramirez LE. Prevalência de triatomíneos (Hemiptera: Reduviidae: Triatominae) infectados por Trypanosoma cruzi: sazonalidade e distribuição na região Ciénega do Estado de Jalisco, México.Rev. Soc. Bras. Med. Trop. 2008;41:257-262.
21. Maeda MH, Knox MB, Gurgel-Gonçalves R. Occurrence of synanthropic triatomines (Hemiptera: Reduviidae) in the Federal District of Brazil. Rev Soc Bras Med Trop. 2012;45:71-76.
22. Paredes EA, Miranda JV, Torres BN, Alejandre-Aguilar R, Romero RC. Vectorial importance of triatominae bugs (Hemiptera: Reduviidae) in Guaymas, Mexico. Rev Latinoam Microbiol. 2001;43:119-122.
23. Cortés-Jiménez M, Nogueda-Torres B, Alejandre-Aguilar B, Isita-Tornell L, Ramírez-Moreno E, et al. Frequency of triatomines infected with Trypanosoma cruzi collected in Cuernavaca city, Morelos, México. Rev. Latinoam. Microbiol. 1996;38:115-119.
24. Ribeiro MAL, Castro GVS, Souza JL, Rosa JAD, Camargo LMA, Meneguetti DUO. Occurrence of triatomines in an urban residential complex in the municipality of Rio Branco, Acre, South-Western Amazon. Rev. Soc. Bras. Med. Trop. 2019;52:e20180177.
25. Carvalho DB, Almeida CE, Rocha CS, Gardim S, Mendonça VJ, Ribeiro AR, et al. A novel association between Rhodnius neglectus and the Livistona australis palm tree in an urban center foreshadowing the risk of Chagas disease transmission by vectorial invasions in Monte Alto City, São Paulo, Brazil. Acta Trop. 2014;130:35-38.
26. Magalhães L, Silveira H, Prestes S, Costa Magalhães LK, Santana RA, Ramasawmy R. Bioecological aspects of triatomines and marsupials as wild Trypanosoma cruzi reservoirs in urban, peri-urban and rural areas in the Western Brazilian Amazon. Med Vet Entomol. 2021;35:389-399.
27. Rodrigues VLCC, Junior CP, da Silva RA, Valério Wanderley DM, Monteiro Guirardo M, Colebrusco Rodas LA, et al. Colonization of palm trees by Rhodnius neglectus and household and invasion in an urban area, Araçatuba, São Paulo State, Brazil. Rev Inst Med Trop Sao Paulo. 2014;56:213-218.
28. Parente CC, Bezerra FS, Parente PI, Dias-Neto RV, Xavier SC, Ramos AN Jr, et al. Community-based entomological surveillance reveals urban foci of Chagas disease vectors in Sobral, State of Ceará, Northeastern Brazil. PLoS One 2017; 12:e0170278.
29. Fé NF, Magalhães LK, Fé FA, Arakian SK, Wuelton WM, Vale Barbosa MG, et al. Occurrences of triatomines in wild and domestic environments in the municipality of Manaus, State of Amazonas. Rev. Soc. Bras. Med. Trop. 2009;42:642-646.
30. Soto H, Tibaduiza T, Montilla M, Triana O, Suárez DC, Torres Torres M, et al. Investigación de vectores y reservorios en brote de Chagas agudo por posible transmisión oral en Aguachica, Cesar, Colombia. Cad. Saúde Pública. 2014;30:746-756.
31. Naiff MF, Naiff RD, Barrett TV. Chagas' disease wild vectors in the urban area of Manaus, State of Amazonas, Brazil: flight activities in dry and rainy seasons. Rev. Soc. Bras. Med. Trop. 1998;31:103-105.
32. Carrasco HJ, Segovia M, Londoño JC, Ortegoza J, Rodríguez M, Martínez CE. Panstrongylus geniculatus and four other species of triatomine bug involved in the Trypanosoma cruzi enzootic cycle: high risk factors for Chagas’ disease transmission in the Metropolitan District of Caracas, Venezuela. Parasit Vectors. 2014;7:1-15.
33. Alves de Camargo F, Romano CA, Elias CN, Garcia da Silva HH, Garcia da Silva I. Sinanthropization of triatomines (Hemiptera: Reduviidae) in the Itumbiara municipality, Goiás, Brazil. Rev. Patol. Trop. 2017;46:339-342.
34. Reyes M, Torres A, Esteban L, Flórez M, Angulo VM. Riesgo de transmisión de la enfermedad de Chagas por intrusión de triatominos y mamíferos silvestres en Bucaramanga, Santander, Colombia. Biomédica. 2017; 37:68-78.
35. Vallvé SL, Rojo H, Wisnivesky-Colli C. Urban ecology of Triatoma infestans in San Juan, Argentina. Mem. Inst. Oswaldo Cruz 1996;91:405-408.
36. da Silva RA, Oliveira Estevão VA, Nepomuceno Duarte A, Cipolini Maria P. Colonization by Panstrongylus megistus (Hemiptera, Reduviidae, Triatominae) in an urban park in the city of São Paulo Rev Soc Bras Med Trop. 2021;54:e03302020.
37. Waleckx E, Gourbière S, Dumonteil E. Intrusive versus domiciliated triatomines and the challenge of adapting vector control practices against Chagas disease. Mem Inst Oswaldo Cruz. 2015;110:324-338.
38. Abad-Franch F. A simple, biologically sound, and potentially useful working classification of Chagas disease vectors. Mem Inst Oswaldo Cruz. 2016;111:649-651.
39. Monteiro FA, Barret TV, Fitzpatrick S, Cordon-Rosales C, Feliciangeli D, Beard CD. 2003. Molecular phylogeography of the Amazonian Chagas disease vectors Rhodnius prolixus and R. robustus. Mol Ecol;12:997-1006.
